# Supplementary material for: Surface manipulation for prevention of migratory viscous crude oil fouling in superhydrophilic membranes
Source: Nat Commun. 2023 May 9;14:2679. doi: 10.1038/s41467-023-38419-3 (PMC10169857; doi:10.1038/s41467-023-38419-3)
Supplement: Supplementary file 8 — Source Data [file 41467_2023_38419_MOESM8_ESM.xlsx]

## Sheet: Figure 2d
Membrane	Adhsive force (µN)	Error bar
Pristine MF	63.3	2.3
PCA/AP0.4 MF	24.3	2.8
PCA/AP0.8 MF	18.6	1.3
PCA/AP1.6 MF	10.3	1.4
WPM 0 MF	8.1	1.1
WPM Ⅰ MF	6	0.5
WPM Ⅱ MF	0.5	0.1

## Sheet: Figure 2e
Membrane	Underwater oil contact angle º()	Error bar	Adhesion work (mJ/m2)	Error bar
Pristine MF	121.8	5.6	7.1	0.3
PCA/AP0.4 MF	139.5	4.1	3.6	0.3
PCA/AP0.8 MF	147.3	3	2.2	0.3
PCA/AP1.6 MF	149.7	2.7	1.6	0.3
WPM 0 MF	157.4	3.6	1.2	0.2
WPM Ⅰ MF	158.3	2	1.1	0.2
WPM Ⅱ MF	165.1	2.3	0.5	0.1
--	--	--	--	--

## Sheet: Figure 2f
Membrane	Underwater oil contact angle º()	Error bar	Adhesion work (mJ/m2)	Error bar
Pristine MF	36	5.6	27.1	0.8
PCA/AP0.4 MF	77	4.1	18.4	0.4
PCA/AP0.8 MF	103	3	11.6	0.7
PCA/AP1.6 MF	90	2.7	15	0.6
WPM 0 MF	114	3.6	8.9	1
WPM Ⅰ MF	112	2	9.3	0.6
WPM Ⅱ MF	127	2.3	5.4	0.5

## Sheet: Figure 3a
PMF	PCA/AP	WPM Ⅱ
0.244	15059.6	13341.4
0.246	13341.4	10618.2
0.248	10618.2	8701.59
0.25	8701.59	7181.81
0.252	7287.31	5515.81
0.254	5854.36	4458.55
0.256	4636.96	3341.29
0.258	3644.25	2448.4
0.26	2706.17	1735.29
0.262	1963.52	1100.88
0.264	1323.84	625.353
0.266	768.765	195.511
0.268	348.101	-176.008
0.27	-22.7429	-461.475
0.272	-300.234	-678.737
0.274	-494.369	-793.066
0.276	-630.603	-890.446
0.278	-730.202	-961.05
0.28	-797.201	-961.05
0.282	-830.033	-968.773
0.284	-801.329	-968.773
0.286	-780.62	-941.639
0.288	-738.676	-894.422
0.29	-674.399	-825.953
0.292	-599.478	-751.334
0.294	-549.764	-670.054
0.296	-475.626	-648.214
0.298	-394.346	-545.195
0.3	-325.348	-451.995
0.302	-244.068	-418.53
0.304	-181.31	-320.346
0.306	-89.5915	-274.862
0.308	-45.2266	-212.888
0.31	22.8459	-160.033
0.312	86.9317	-61.9567
0.314	122.599	-34.0102
0.316	189.352	11.3699
0.318	239.054	57.5963
0.32	289.774	116.619
0.322	361.252	183.209
0.324	381.109	195.511
0.326	421.307	251.637
0.328	462.167	289.774
0.33	496.74	322.008
0.332	553.079	374.472
0.334	588.953	421.307
0.336	640.064	448.472
0.338	662.296	482.853
0.34	692.252	524.75
0.342	730.213	581.736
0.344	768.765	610.729
0.346	800.044	669.751
0.348	839.706	714.959
0.35	896.32	737.876
0.352	880.012	761.006
0.354	929.262	792.187
0.356	954.259	839.706
0.358	987.985	863.811
0.36	1039.45	904.515
0.362	1056.85	904.515
0.364	1065.59	937.566
0.366	1092.01	971.064
0.368	1127.67	996.488
0.37	1136.67	996.488
0.372	1172.99	1005.02
0.374	1182.16	962.647
0.376	1200.59	987.985
0.378	1247.27	996.488
0.38	1237.86	1013.58
0.382	1247.27	1030.8
0.384	1256.71	1083.17
0.386	1266.19	1074.36
0.388	1256.71	1118.71
0.39	1285.26	1127.67
0.392	1266.19	1182.16
0.394	1294.85	1127.67
0.396	1275.71	1191.35
0.398	1275.71	1191.35
0.4	1275.71	1182.16
0.402	1285.26	1182.16
0.404	1275.71	1163.86
0.406	1256.71	1154.76
0.408	1256.71	1172.99
0.41	1237.86	1154.76
0.412	1266.19	1145.7
0.414	1237.86	1136.67
0.416	1237.86	1118.71
0.418	1209.85	1136.67
0.42	1191.35	1109.78
0.422	1172.99	1100.88
0.424	1182.16	1083.17
0.426	1154.76	1100.88
0.428	1172.99	1074.36
0.43	1154.76	1048.13
0.432	1118.71	1083.17
0.434	1109.78	1048.13
0.436	1100.88	1005.02
0.438	1083.17	996.488
0.44	1092.01	1013.58
0.442	1065.59	987.985
0.444	1048.13	979.51
0.446	1013.58	954.259
0.448	1022.18	945.899
0.45	1005.02	912.737
0.452	987.985	904.515
0.454	979.51	880.012
0.456	945.899	871.898
0.458	937.566	839.706
0.46	912.737	800.044
0.462	904.515	792.187
0.464	896.32	753.272
0.466	880.012	753.272
0.468	855.75	714.959
0.47	839.706	692.252
0.472	831.722	669.751
0.474	800.044	632.698
0.476	784.355	625.353
0.478	753.272	610.729
0.48	753.272	588.953
0.482	730.213	581.736
0.484	722.574	567.366
0.486	707.367	553.079
0.488	707.367	538.874
0.49	699.798	531.802
0.492	692.252	524.75
0.494	692.252	538.874
0.496	692.252	538.874
0.498	684.729	538.874
0.5	677.229	531.802
0.502	692.252	531.802
0.504	677.229	531.802
0.506	684.729	545.966
0.508	684.729	538.874
0.51	684.729	538.874
0.512	692.252	538.874
0.514	692.252	538.874
0.516	692.252	545.966
0.518	699.798	560.212
0.52	684.729	545.966
0.522	677.229	545.966
0.524	677.229	531.802
0.526	684.729	545.966
0.528	654.863	531.802
0.53	692.252	517.717
0.532	662.296	517.717
0.534	662.296	531.802
0.536	647.453	538.874
0.538	640.064	517.717
0.54	640.064	517.717
0.542	632.698	496.74
0.544	625.353	510.705
0.546	618.03	503.713
0.548	610.729	475.939
0.55	610.729	503.713
0.552	610.729	482.853
0.554	625.353	496.74
0.556	603.449	503.713
0.558	618.03	503.713
0.56	625.353	517.717
0.562	625.353	510.705
0.564	625.353	510.705
0.566	640.064	510.705
0.568	640.064	531.802
0.57	662.296	553.079
0.572	662.296	560.212
0.574	677.229	560.212
0.576	677.229	588.953
0.578	692.252	567.366
0.58	699.798	596.19
0.582	707.367	603.449
0.584	714.959	596.19
0.586	722.574	603.449
0.588	730.213	625.353
0.59	737.876	625.353
0.592	745.562	625.353
0.594	753.272	640.064
0.596	753.272	632.698
0.598	753.272	647.453
0.6	768.765	632.698
0.602	761.006	662.296
0.604	761.006	640.064
0.606	768.765	654.863
0.608	768.765	654.863
0.61	768.765	647.453
0.612	761.006	654.863
0.614	776.547	662.296
0.616	761.006	654.863
0.618	768.765	632.698
0.62	761.006	654.863
0.622	753.272	654.863
0.624	761.006	654.863
0.626	761.006	662.296
0.628	753.272	640.064
0.63	761.006	640.064
0.632	753.272	654.863
0.634	745.562	662.296
0.636	745.562	632.698
0.638	745.562	640.064
0.64	737.876	625.353
0.642	730.213	618.03
0.644	737.876	618.03
0.646	714.959	610.729
0.648	722.574	603.449
0.65	722.574	596.19
0.652	707.367	588.953
0.654	699.798	588.953
0.656	692.252	588.953
0.658	699.798	574.541
0.66	684.729	574.541
0.662	692.252	567.366
0.664	669.751	560.212
0.666	662.296	538.874
0.668	669.751	553.079
0.67	654.863	531.802
0.672	647.453	538.874
0.674	632.698	524.75
0.676	618.03	510.705
0.678	625.353	510.705
0.68	610.729	496.74
0.682	610.729	482.853
0.684	603.449	482.853
0.686	588.953	482.853
0.688	581.736	475.939
0.69	567.366	475.939
0.692	567.366	441.653
0.694	567.366	448.472
0.696	567.366	428.07
0.698	538.874	434.852
0.7	538.874	434.852
0.702	538.874	414.562
0.704	517.717	407.835
0.706	524.75	401.126
0.708	517.717	407.835
0.71	503.713	387.763
0.712	510.705	394.436
0.714	489.787	387.763
0.716	489.787	381.109
0.718	489.787	374.472
0.72	496.74	354.668
0.722	475.939	354.668
0.724	469.043	348.101
0.726	469.043	348.101
0.728	469.043	348.101
0.73	455.31	328.506
0.732	455.31	335.021
0.734	448.472	309.064
0.736	441.653	322.008
0.738	441.653	322.008
0.74	434.852	289.774
0.742	428.07	315.528
0.744	421.307	289.774
0.746	428.07	296.187
0.748	414.562	302.617
0.75	421.307	289.774
0.752	414.562	276.996
0.754	414.562	276.996
0.756	401.126	283.377
0.758	407.835	270.632
0.76	387.763	264.284
0.762	394.436	264.284
0.764	387.763	251.637
0.766	374.472	251.637
0.768	381.109	239.054
0.77	387.763	239.054
0.772	367.853	232.787
0.774	374.472	232.787
0.776	367.853	232.787
0.778	354.668	232.787
0.78	348.101	220.299
0.782	348.101	214.079
0.784	348.101	214.079
0.786	348.101	220.299
0.788	348.101	214.079
0.79	341.552	207.874
0.792	335.021	220.299
0.794	341.552	201.684
0.796	335.021	195.511
0.798	328.506	201.684
0.8	322.008	195.511
0.802	322.008	195.511
0.804	315.528	183.209
0.806	322.008	183.209
0.808	328.506	189.352
0.81	322.008	177.081
0.812	309.064	183.209
0.814	309.064	183.209
0.816	302.617	170.968
0.818	309.064	183.209
0.82	302.617	177.081
0.822	302.617	164.87
0.824	296.187	164.87
0.826	289.774	177.081
0.828	296.187	158.787
0.83	283.377	164.87
0.832	283.377	164.87
0.834	283.377	146.665
0.836	283.377	152.719
0.838	276.996	158.787
0.84	276.996	152.719
0.842	264.284	158.787
0.844	264.284	140.627
0.846	264.284	146.665
0.848	264.284	134.603
0.85	257.953	140.627
0.852	251.637	140.627
0.854	257.953	134.603
0.856	251.637	134.603
0.858	245.338	134.603
0.86	239.054	134.603
0.862	245.338	134.603
0.864	232.787	128.594
0.866	232.787	122.599
0.868	232.787	110.653
0.87	220.299	116.619
0.872	220.299	116.619
0.874	220.299	116.619
0.876	226.535	116.619
0.878	214.079	110.653
0.88	207.874	98.7638
0.882	214.079	104.701
0.884	195.511	98.7638
0.886	195.511	92.8407
0.888	195.511	86.9317
0.89	189.352	86.9317
0.892	189.352	81.0368
0.894	183.209	81.0368
0.896	183.209	81.0368
0.898	177.081	69.2888
0.9	177.081	75.1559
0.902	177.081	81.0368
0.904	170.968	69.2888
0.906	164.87	63.4357
0.908	152.719	51.7706
0.91	152.719	57.5963
0.912	140.627	57.5963
0.914	146.665	57.5963
0.916	140.627	51.7706
0.918	134.603	40.1602
0.92	134.603	22.8459
0.922	128.594	34.3753
0.924	128.594	40.1602
0.926	122.599	34.3753
0.928	122.599	28.6039
0.93	116.619	22.8459
0.932	110.653	17.1012
0.934	110.653	17.1012
0.936	110.653	17.1012
0.938	104.701	17.1012
0.94	92.8407	5.6517
0.942	92.8407	11.3699
0.944	92.8407	-11.424
0.946	86.9317	-5.74519
0.948	81.0368	-11.424
0.95	86.9317	-17.0899
0.952	75.1559	-5.74519
0.954	75.1559	-28.383
0.956	69.2888	-28.383
0.958	69.2888	-28.383
0.96	63.4357	-28.383
0.962	57.5963	-39.6248
0.964	51.7706	-34.0102
0.966	57.5963	-34.0102
0.968	45.9586	-39.6248
0.97	51.7706	-45.2266
0.972	40.1602	-45.2266
0.974	40.1602	-67.5083
0.976	34.3753	-50.8159
0.978	34.3753	-56.3925
0.98	28.6039	-67.5083
0.982	28.6039	-73.0476
0.984	17.1012	-73.0476
0.986	11.3699	-67.5083
0.988	11.3699	-84.0891
0.99	17.1012	-84.0891
0.992	11.3699	-84.0891
0.994	5.6517	-84.0891
0.996	5.6517	-84.0891
0.998	-0.05329	-89.5915
1		-95.0817

## Sheet: Figure 3b
	PCA/AP	WPM Ⅱ
CM	-0.83	-1.98
BS	1.31	0.94
SSM	0.83	0.54

## Sheet: Figure 3c
Simulation time (as)	PCA/AP	WPM Ⅱ
0	0	0
10	0.31734	0.17261
20	0.6293	0.333
30	0.93974	0.49113
40	1.24877	0.64771
50	1.55657	0.80317
60	1.86324	0.95747
70	2.16842	1.11081
80	2.47243	1.2634
90	2.77524	1.41548
100	3.07694	1.56695
110	3.37766	1.71789
120	3.67754	1.86845
130	3.97687	2.01857
140	4.27564	2.16829
150	4.57355	2.31758
160	4.87093	2.46667
170	5.16761	2.61544
180	5.46345	2.76384
190	5.75836	2.91207
200	6.05233	3.05999
210	6.34553	3.20767
220	6.63816	3.35504
230	6.93025	3.50232
240	7.22177	3.64944
250	7.51267	3.79627
260	7.80324	3.94271
270	8.09336	4.08881
280	8.38297	4.2345
290	8.67203	4.38008
300	8.96068	4.52546
310	9.24896	4.67076
320	9.53684	4.81578
330	9.82423	4.96072
340	10.111	5.10544
350	10.3971	5.25002
360	10.6828	5.39417
370	10.9679	5.53804
380	11.2528	5.68174
390	11.5372	5.8252
400	11.8214	5.96839
410	12.1053	6.11138
420	12.3888	6.25415
430	12.6721	6.39671
440	12.9551	6.53899
450	13.2377	6.68108
460	13.5199	6.82293
470	13.8021	6.96451
480	14.0841	7.10599
490	14.3656	7.24731
500	14.6469	7.38842
510	14.9278	7.52947
520	15.2083	7.67036
530	15.4885	7.81121
540	15.7681	7.95199
550	16.0474	8.09251
560	16.3262	8.23296
570	16.6046	8.37314
580	16.8828	8.51303
590	17.1606	8.65272
600	17.4378	8.79247
610	17.7148	8.93208
620	17.9915	9.07157
630	18.2676	9.21086
640	18.5433	9.35011
650	18.8185	9.48919
660	19.0932	9.62822
670	19.3678	9.76714
680	19.642	9.90592
690	19.9161	10.0444
700	20.19	10.1828
710	20.4634	10.3212
720	20.7368	10.4595
730	21.0097	10.5976
740	21.2824	10.7356
750	21.5546	10.8737
760	21.8265	11.0117
770	22.0983	11.1495
780	22.3696	11.2872
790	22.6405	11.4246
800	22.9112	11.5618
810	23.1815	11.6988
820	23.4515	11.8358
830	23.7213	11.9728
840	23.9909	12.1095
850	24.2604	12.2461
860	24.5296	12.3827
870	24.7985	12.5192
880	25.0671	12.6555
890	25.3355	12.7919
900	25.6035	12.9282
910	25.871	13.0644
920	26.1382	13.2007
930	26.4053	13.3368
940	26.6722	13.4729
950	26.9388	13.6088
960	27.2048	13.7444
970	27.4705	13.8801
980	27.736	14.0156
990	28.0016	14.1513
1000	28.2669	14.287
1010	28.5318	14.4226
1020	28.7967	14.5579
1030	29.0612	14.6931
1040	29.3256	14.8282
1050	29.5899	14.9632
1060	29.8538	15.0981
1070	30.1175	15.2331
1080	30.3808	15.368
1090	30.6438	15.5028
1100	30.9066	15.6375
1110	31.1692	15.772
1120	31.4312	15.9063
1130	31.6929	16.0404
1140	31.9541	16.1744
1150	32.2149	16.3081
1160	32.4753	16.4418
1170	32.7355	16.5755
1180	32.9955	16.7092
1190	33.2554	16.8429
1200	33.515	16.9764
1210	33.7744	17.1101
1220	34.0336	17.2438
1230	34.2925	17.3774
1240	34.5514	17.5109
1250	34.8099	17.6443
1260	35.0682	17.7777
1270	35.3263	17.9108
1280	35.5841	18.0437
1290	35.8419	18.1764
1300	36.0993	18.3094
1310	36.3563	18.4423
1320	36.613	18.5752
1330	36.8697	18.7078
1340	37.1263	18.8404
1350	37.3831	18.9729
1360	37.6397	19.1051
1370	37.8963	19.2372
1380	38.1527	19.3693
1390	38.409	19.5012
1400	38.6652	19.6332
1410	38.9211	19.7648
1420	39.1766	19.8964
1430	39.4318	20.0281
1440	39.6867	20.1595
1450	39.9415	20.2911
1460	40.1962	20.4225
1470	40.4506	20.554
1480	40.7047	20.6853
1490	40.9586	20.8165
1500	41.2121	20.9476
1510	41.4655	21.0787
1520	41.7185	21.2097
1530	41.9713	21.3405
1540	42.224	21.4713
1550	42.4765	21.6021
1560	42.7286	21.7327
1570	42.9806	21.8631
1580	43.2323	21.9935
1590	43.4838	22.1237
1600	43.7351	22.2538
1610	43.9862	22.3838
1620	44.2372	22.5139
1630	44.4878	22.6441
1640	44.7381	22.7743
1650	44.9881	22.9043
1660	45.2377	23.0341
1670	45.4871	23.1639
1680	45.7364	23.2938
1690	45.9853	23.4235
1700	46.2343	23.5531
1710	46.4829	23.6827
1720	46.7315	23.8121
1730	46.98	23.9415
1740	47.2284	24.0707
1750	47.4766	24.2
1760	47.7246	24.3291
1770	47.9723	24.4583
1780	48.22	24.5872
1790	48.4677	24.7161
1800	48.7149	24.8448
1810	48.9623	24.9735
1820	49.2095	25.1021
1830	49.4566	25.2308
1840	49.7037	25.3592
1850	49.9506	25.4876
1860	50.197	25.6159
1870	50.443	25.744
1880	50.6888	25.8721
1890	50.9344	26
1900	51.1797	26.128
1910	51.4247	26.256
1920	51.6693	26.384
1930	51.9138	26.5119
1940	52.1582	26.6398
1950	52.4023	26.7677
1960	52.6465	26.8954
1970	52.8904	27.023
1980	53.1343	27.1505
1990	53.3784	27.2779
2000	53.6223	27.4049
2010	53.8657	27.5318
2020	54.1088	27.6585
2030	54.3515	27.785
2040	54.5938	27.9114
2050	54.836	28.0379
2060	55.078	28.1644
2070	55.3199	28.2908
2080	55.5614	28.4173
2090	55.8027	28.5438
2100	56.0439	28.6702
2110	56.2853	28.7965
2120	56.5264	28.9227
2130	56.7675	29.0489
2140	57.0084	29.1747
2150	57.2493	29.3006
2160	57.4899	29.4265
2170	57.7303	29.5522
2180	57.9705	29.6779
2190	58.2109	29.8035
2200	58.4512	29.9289
2210	58.6917	30.0543
2220	58.9319	30.1796
2230	59.1717	30.3049
2240	59.4115	30.4304
2250	59.6514	30.556
2260	59.8911	30.6812
2270	60.1309	30.8064
2280	60.3705	30.9316
2290	60.6101	31.0566
2300	60.8493	31.1816
2310	61.0883	31.3064
2320	61.3272	31.4312
2330	61.5659	31.5558
2340	61.8048	31.6804
2350	62.0434	31.8051
2360	62.2817	31.9297
2370	62.5201	32.0542
2380	62.7584	32.1789
2390	62.9966	32.3035
2400	63.2345	32.4279
2410	63.4726	32.5522
2420	63.7104	32.6766
2430	63.9482	32.8012
2440	64.186	32.9256
2450	64.4236	33.0498
2460	64.6611	33.174
2470	64.8983	33.2983
2480	65.1353	33.4223
2490	65.3722	33.5462
2500	65.609	33.6701
2510	65.8455	33.7942
2520	66.0817	33.9182
2530	66.3176	34.0422
2540	66.5531	34.1661
2550	66.7882	34.29
2560	67.0233	34.4139
2570	67.2583	34.5377
2580	67.4931	34.6615
2590	67.7279	34.7852
2600	67.9628	34.909
2610	68.1977	35.0329
2620	68.4325	35.1568
2630	68.6676	35.2806
2640	68.9029	35.4043
2650	69.1383	35.528
2660	69.3739	35.6515
2670	69.6092	35.775
2680	69.8448	35.8985
2690	70.0799	36.0221
2700	70.315	36.1457
2710	70.5499	36.2691
2720	70.7848	36.3924
2730	71.0194	36.5157
2740	71.2536	36.6387
2750	71.4879	36.7619
2760	71.7223	36.8852
2770	71.9566	37.0084
2780	72.1911	37.1318
2790	72.4251	37.255
2800	72.6589	37.3783
2810	72.8922	37.5012
2820	73.1253	37.6241
2830	73.3581	37.7473
2840	73.5906	37.8701
2850	73.8231	37.9929
2860	74.0553	38.1156
2870	74.2874	38.2383
2880	74.5195	38.361
2890	74.7516	38.4835
2900	74.9837	38.606
2910	75.2158	38.7286
2920	75.4477	38.8513
2930	75.6792	38.974
2940	75.9104	39.0966
2950	76.1412	39.2192
2960	76.3714	39.3416
2970	76.6016	39.4639
2980	76.8316	39.5861
2990	77.0617	39.7081
3000	77.2922	39.8301
3010	77.5228	39.9519
3020	77.753	40.0737
3030	77.9831	40.1954
3040	78.2131	40.3171
3050	78.4427	40.4388
3060	78.6722	40.5607
3070	78.9015	40.6823
3080	79.1309	40.8038
3090	79.3607	40.9253
3100	79.5906	41.0468
3110	79.8201	41.1683
3120	80.0494	41.2898
3130	80.2784	41.4112
3140	80.5074	41.5325
3150	80.7365	41.6537
3160	80.9655	41.775
3170	81.1948	41.8959
3180	81.4238	42.0169
3190	81.653	42.1379
3200	81.8824	42.2587
3210	82.1117	42.3793
3220	82.3414	42.4998
3230	82.5709	42.6204
3240	82.801	42.7411
3250	83.0308	42.8618
3260	83.261	42.9824
3270	83.4909	43.103
3280	83.7212	43.2236
3290	83.9512	43.344
3300	84.1811	43.4644
3310	84.411	43.5848
3320	84.6412	43.7051
3330	84.8712	43.8255
3340	85.101	43.946
3350	85.3307	44.0664
3360	85.5602	44.1866
3370	85.79	44.3068
3380	86.0201	44.4267
3390	86.2502	44.5467
3400	86.48	44.6667
3410	86.7097	44.7864
3420	86.9392	44.9062
3430	87.1685	45.026
3440	87.3976	45.1458
3450	87.6269	45.2655
3460	87.8562	45.3849
3470	88.0851	45.5043
3480	88.3143	45.6237
3490	88.5438	45.743
3500	88.7731	45.8624
3510	89.0018	45.9818
3520	89.2308	46.1013
3530	89.4594	46.2208
3540	89.688	46.3401
3550	89.9164	46.4593
3560	90.1447	46.5785
3570	90.3727	46.6977
3580	90.6007	46.8167
3590	90.8287	46.9357
3600	91.0564	47.0547
3610	91.2836	47.1737
3620	91.5109	47.293
3630	91.7382	47.4123
3640	91.9655	47.5315
3650	92.1923	47.6507
3660	92.4198	47.7699
3670	92.6472	47.8891
3680	92.8749	48.0084
3690	93.1026	48.1275
3700	93.3303	48.2467
3710	93.5581	48.3659
3720	93.7858	48.4851
3730	94.0135	48.6044
3740	94.2413	48.7237
3750	94.4692	48.843
3760	94.6969	48.9624
3770	94.9246	49.0817
3780	95.1525	49.201
3790	95.3799	49.3202
3800	95.6071	49.4394
3810	95.8341	49.5585
3820	96.0611	49.6776
3830	96.2884	49.7966
3840	96.5151	49.9157
3850	96.7423	50.0346
3860	96.9694	50.1534
3870	97.1968	50.2721
3880	97.4244	50.3907
3890	97.6518	50.5092
3900	97.8793	50.6277
3910	98.1072	50.7461
3920	98.3352	50.8644
3930	98.563	50.9827
3940	98.7913	51.1009
3950	99.0196	51.2192
3960	99.2484	51.3374
3970	99.4772	51.4558
3980	99.7062	51.5743
3990	99.9349	51.6928
4000	100.164	51.811
4010	100.393	51.929
4020	100.621	52.0468
4030	100.85	52.1645
4040	101.078	52.2825
4050	101.307	52.4003
4060	101.535	52.5179
4070	101.763	52.6356
4080	101.991	52.753
4090	102.219	52.8704
4100	102.448	52.988
4110	102.677	53.1056
4120	102.905	53.223
4130	103.134	53.3404
4140	103.362	53.4579
4150	103.59	53.5752
4160	103.818	53.6924
4170	104.046	53.8093
4180	104.274	53.9263
4190	104.501	54.0431
4200	104.728	54.1599
4210	104.956	54.2765
4220	105.184	54.3929
4230	105.412	54.5095
4240	105.64	54.626
4250	105.867	54.7423
4260	106.095	54.8586
4270	106.323	54.975
4280	106.551	55.0914
4290	106.779	55.2079
4300	107.007	55.3242
4310	107.235	55.4407
4320	107.463	55.5571
4330	107.691	55.6736
4340	107.919	55.7902
4350	108.148	55.9067
4360	108.377	56.0231
4370	108.605	56.1392
4380	108.834	56.2554
4390	109.063	56.3716
4400	109.292	56.4875
4410	109.521	56.6035
4420	109.749	56.7194
4430	109.978	56.8353
4440	110.207	56.9516
4450	110.435	57.0677
4460	110.663	57.1837
4470	110.891	57.2995
4480	111.119	57.4153
4490	111.347	57.5311
4500	111.575	57.6469
4510	111.802	57.7626
4520	112.029	57.8785
4530	112.255	57.9944
4540	112.482	58.1101
4550	112.709	58.2256
4560	112.936	58.3411
4570	113.163	58.4564
4580	113.39	58.5718
4590	113.617	58.6872
4600	113.843	58.8026
4610	114.07	58.9178
4620	114.297	59.0329
4630	114.523	59.1479
4640	114.75	59.2632
4650	114.977	59.3785
4660	115.204	59.4939
4670	115.431	59.6094
4680	115.659	59.7248
4690	115.886	59.8404
4700	116.113	59.956
4710	116.341	60.0713
4720	116.569	60.1865
4730	116.797	60.3015
4740	117.025	60.4165
4750	117.253	60.5315
4760	117.481	60.6467
4770	117.708	60.7621
4780	117.936	60.8778
4790	118.164	60.9939
4800	118.393	61.1098
4810	118.621	61.2257
4820	118.849	61.3415
4830	119.078	61.4573
4840	119.305	61.5728
4850	119.533	61.6884
4860	119.761	61.8037
4870	119.989	61.9191
4880	120.217	62.0345
4890	120.445	62.1498
4900	120.672	62.2652
4910	120.9	62.3804
4920	121.127	62.4954
4930	121.354	62.6104
4940	121.581	62.7247
4950	121.807	62.8394
4960	122.034	62.9542
4970	122.26	63.0689
4980	122.487	63.184
4990	122.713	63.2991
5000	122.939	63.4136
5010	123.166	63.5283
5020	123.392	63.6428
5030	123.618	63.7576
5040	123.844	63.8722
5050	124.07	63.9866
5060	124.295	64.101
5070	124.521	64.2155
5080	124.747	64.33
5090	124.974	64.4444
5100	125.199	64.5587
5110	125.425	64.6734
5120	125.651	64.7881
5130	125.876	64.9025
5140	126.103	65.0172
5150	126.328	65.1319
5160	126.554	65.2465
5170	126.78	65.3609
5180	127.007	65.4755
5190	127.234	65.5903
5200	127.46	65.7049
5210	127.686	65.8196
5220	127.912	65.9343
5230	128.138	66.0492
5240	128.364	66.1642
5250	128.589	66.2791
5260	128.814	66.3942
5270	129.04	66.5093
5280	129.265	66.6243
5290	129.49	66.7393
5300	129.716	66.854
5310	129.941	66.9684
5320	130.167	67.083
5330	130.393	67.1978
5340	130.619	67.3123
5350	130.845	67.4267
5360	131.072	67.5413
5370	131.298	67.6562
5380	131.525	67.7712
5390	131.751	67.8863
5400	131.976	68.0012
5410	132.202	68.1163
5420	132.429	68.2315
5430	132.655	68.3468
5440	132.881	68.4619
5450	133.107	68.5768
5460	133.334	68.6916
5470	133.561	68.8062
5480	133.788	68.9211
5490	134.015	69.036
5500	134.242	69.151
5510	134.469	69.266
5520	134.696	69.381
5530	134.922	69.4961
5540	135.148	69.6113
5550	135.374	69.7266
5560	135.6	69.842
5570	135.827	69.9578
5580	136.054	70.0736
5590	136.281	70.1897
5600	136.508	70.3055
5610	136.735	70.4215
5620	136.962	70.537
5630	137.189	70.6527
5640	137.417	70.7684
5650	137.644	70.8839
5660	137.872	70.9999
5670	138.099	71.1156
5680	138.326	71.2317
5690	138.554	71.3476
5700	138.781	71.4637
5710	139.008	71.5798
5720	139.235	71.6957
5730	139.462	71.8112
5740	139.689	71.9267
5750	139.916	72.042
5760	140.143	72.1572
5770	140.369	72.2724
5780	140.596	72.3877
5790	140.822	72.503
5800	141.047	72.6186
5810	141.273	72.7341
5820	141.498	72.8494
5830	141.724	72.9646
5840	141.949	73.0797
5850	142.175	73.1948
5860	142.4	73.3099
5870	142.625	73.4249
5880	142.849	73.5399
5890	143.074	73.6549
5900	143.299	73.7695
5910	143.523	73.8843
5920	143.748	73.9991
5930	143.973	74.1138
5940	144.199	74.2283
5950	144.424	74.3433
5960	144.65	74.4579
5970	144.876	74.5727
5980	145.103	74.6873
5990	145.33	74.8016
6000	145.556	74.9161
6010	145.783	75.0308
6020	146.009	75.1455
6030	146.235	75.2601
6040	146.461	75.3749
6050	146.687	75.4899
6060	146.913	75.6051
6070	147.139	75.7201
6080	147.364	75.835
6090	147.59	75.9499
6100	147.815	76.0651
6110	148.04	76.1801
6120	148.264	76.2949
6130	148.489	76.4095
6140	148.713	76.5243
6150	148.938	76.6392
6160	149.162	76.7541
6170	149.387	76.8693
6180	149.612	76.9844
6190	149.837	77.0996
6200	150.063	77.2151
6210	150.287	77.3302
6220	150.512	77.4452
6230	150.736	77.5601
6240	150.96	77.6752
6250	151.183	77.7903
6260	151.408	77.9052
6270	151.633	78.0196
6280	151.858	78.1337
6290	152.083	78.2477
6300	152.309	78.3618
6310	152.536	78.4758
6320	152.763	78.5903
6330	152.989	78.7042
6340	153.216	78.8179
6350	153.442	78.9319
6360	153.669	79.0456
6370	153.896	79.1596
6380	154.122	79.2734
6390	154.349	79.3872
6400	154.576	79.5011
6410	154.803	79.615
6420	155.031	79.7291
6430	155.258	79.8435
6440	155.486	79.9578
6450	155.715	80.0721
6460	155.944	80.1868
6470	156.172	80.3008
6480	156.4	80.415
6490	156.628	80.5284
6500	156.856	80.6423
6510	157.084	80.756
6520	157.311	80.8697
6530	157.539	80.9833
6540	157.765	81.097
6550	157.992	81.2104
6560	158.219	81.3235
6570	158.445	81.4369
6580	158.672	81.5498
6590	158.898	81.6626
6600	159.125	81.7753
6610	159.351	81.8881
6620	159.577	82.0008
6630	159.802	82.1135
6640	160.027	82.2261
6650	160.252	82.3388
6660	160.477	82.4515
6670	160.702	82.5644
6680	160.928	82.677
6690	161.153	82.7897
6700	161.379	82.9027
6710	161.604	83.0161
6720	161.83	83.1295
6730	162.056	83.2427
6740	162.281	83.3559
6750	162.507	83.4694
6760	162.733	83.5826
6770	162.959	83.6961
6780	163.185	83.8097
6790	163.41	83.9224
6800	163.634	84.0355
6810	163.858	84.1485
6820	164.082	84.262
6830	164.306	84.3755
6840	164.53	84.4886
6850	164.754	84.6017
6860	164.977	84.7149
6870	165.201	84.8282
6880	165.425	84.9414
6890	165.65	85.0543
6900	165.876	85.1678
6910	166.103	85.2812
6920	166.331	85.3946
6930	166.561	85.5077
6940	166.792	85.6205
6950	167.023	85.7332
6960	167.253	85.846
6970	167.484	85.958
6980	167.714	86.0702
6990	167.945	86.1818
7000	168.177	86.2933
7010	168.409	86.4046
7020	168.641	86.5161
7030	168.873	86.6277
7040	169.104	86.7396
7050	169.335	86.8512
7060	169.565	86.9626
7070	169.795	87.0744
7080	170.026	87.1864
7090	170.258	87.2985
7100	170.49	87.4109
7110	170.722	87.5238
7120	170.955	87.6367
7130	171.187	87.7495
7140	171.42	87.8625
7150	171.652	87.9757
7160	171.886	88.0893
7170	172.118	88.2029
7180	172.352	88.3166
7190	172.586	88.4299
7200	172.82	88.5428
7210	173.055	88.6556
7220	173.288	88.7681
7230	173.522	88.8802
7240	173.756	88.9928
7250	173.989	89.1052
7260	174.222	89.2175
7270	174.455	89.3298
7280	174.688	89.442
7290	174.923	89.5543
7300	175.158	89.6663
7310	175.393	89.7786
7320	175.629	89.891
7330	175.865	90.0033
7340	176.101	90.1157
7350	176.337	90.2282
7360	176.571	90.3412
7370	176.805	90.4538
7380	177.039	90.5658
7390	177.273	90.6785
7400	177.508	90.7914
7410	177.742	90.9041
7420	177.976	91.0161
7430	178.212	91.1282
7440	178.447	91.2404
7450	178.682	91.3527
7460	178.917	91.4654
7470	179.151	91.5774
7480	179.386	91.6891
7490	179.621	91.8008
7500	179.856	91.9123
7510	180.091	92.0234
7520	180.326	92.1342
7530	180.561	92.2451
7540	180.796	92.3557
7550	181.031	92.4667
7560	181.266	92.5776
7570	181.501	92.6885
7580	181.736	92.799
7590	181.97	92.9096
7600	182.205	93.0203
7610	182.44	93.1307
7620	182.674	93.2417
7630	182.909	93.3526
7640	183.145	93.4639
7650	183.381	93.5741
7660	183.616	93.6841
7670	183.851	93.7944
7680	184.086	93.9049
7690	184.321	94.0157
7700	184.556	94.1269
7710	184.791	94.2374
7720	185.026	94.3485
7730	185.26	94.4595
7740	185.493	94.5712
7750	185.726	94.683
7760	185.959	94.7945
7770	186.192	94.906
7780	186.425	95.0167
7790	186.659	95.1283
7800	186.893	95.2401
7810	187.127	95.3514
7820	187.361	95.4629
7830	187.593	95.5747
7840	187.826	95.6861
7850	188.059	95.7974
7860	188.294	95.9083
7870	188.528	96.0184
7880	188.763	96.1284
7890	188.999	96.2387
7900	189.235	96.3486
7910	189.471	96.4592
7920	189.708	96.5698
7930	189.943	96.6806
7940	190.179	96.7913
7950	190.415	96.9018
7960	190.652	97.0126
7970	190.89	97.1229
7980	191.127	97.2334
7990	191.364	97.344
8000	191.602	97.4534
8010	191.839	97.5626
8020	192.075	97.6715
8030	192.313	97.7803
8040	192.55	97.8886
8050	192.788	97.9964
8060	193.027	98.1046
8070	193.265	98.2128
8080	193.502	98.3211
8090	193.74	98.4286
8100	193.978	98.5358
8110	194.217	98.6429
8120	194.456	98.7506
8130	194.694	98.8581
8140	194.932	98.9657
8150	195.171	99.0733
8160	195.409	99.1809
8170	195.647	99.2883
8180	195.884	99.3964
8190	196.121	99.5034
8200	196.359	99.6097
8210	196.597	99.7157
8220	196.834	99.8211
8230	197.071	99.927
8240	197.308	100.033
8250	197.545	100.139
8260	197.784	100.244
8270	198.023	100.349
8280	198.261	100.454
8290	198.499	100.559
8300	198.736	100.665
8310	198.972	100.771
8320	199.208	100.877
8330	199.444	100.984
8340	199.681	101.092
8350	199.92	101.201
8360	200.159	101.309
8370	200.398	101.418
8380	200.637	101.527
8390	200.876	101.635
8400	201.114	101.742
8410	201.351	101.849
8420	201.588	101.955
8430	201.824	102.062
8440	202.06	102.169
8450	202.293	102.276
8460	202.526	102.383
8470	202.759	102.49
8480	202.991	102.597
8490	203.222	102.703
8500	203.452	102.811
8510	203.682	102.919
8520	203.911	103.027
8530	204.139	103.136
8540	204.367	103.244
8550	204.594	103.352
8560	204.821	103.46
8570	205.05	103.568
8580	205.278	103.678
8590	205.508	103.787
8600	205.739	103.896
8610	205.97	104.005
8620	206.199	104.115
8630	206.428	104.224
8640	206.659	104.333
8650	206.891	104.443
8660	207.124	104.552
8670	207.355	104.662
8680	207.587	104.772
8690	207.817	104.88
8700	208.047	104.99
8710	208.277	105.097
8720	208.508	105.206
8730	208.738	105.314
8740	208.968	105.422
8750	209.2	105.532
8760	209.431	105.642
8770	209.659	105.752
8780	209.886	105.862
8790	210.114	105.972
8800	210.34	106.082
8810	210.566	106.192
8820	210.792	106.301
8830	211.02	106.413
8840	211.249	106.525
8850	211.476	106.637
8860	211.703	106.747
8870	211.929	106.857
8880	212.155	106.967
8890	212.381	107.076
8900	212.608	107.185
8910	212.839	107.296
8920	213.068	107.406
8930	213.296	107.516
8940	213.523	107.623
8950	213.749	107.731
8960	213.974	107.837
8970	214.196	107.944
8980	214.417	108.052
8990	214.638	108.16
9000	214.857	108.269
9010	215.077	108.379
9020	215.297	108.49
9030	215.514	108.601
9040	215.73	108.712
9050	215.951	108.824
9060	216.172	108.937
9070	216.396	109.048
9080	216.622	109.16
9090	216.849	109.273
9100	217.079	109.383
9110	217.308	109.494
9120	217.538	109.601
9130	217.767	109.709
9140	217.993	109.818
9150	218.221	109.925
9160	218.449	110.034
9170	218.68	110.142
9180	218.912	110.25
9190	219.145	110.36
9200	219.374	110.468
9210	219.601	110.576
9220	219.827	110.682
9230	220.055	110.789
9240	220.283	110.895
9250	220.512	111
9260	220.741	111.105
9270	220.969	111.209
9280	221.197	111.313
9290	221.428	111.416
9300	221.658	111.52
9310	221.891	111.624
9320	222.123	111.729
9330	222.356	111.832
9340	222.588	111.935
9350	222.82	112.038
9360	223.054	112.141
9370	223.289	112.244
9380	223.518	112.347
9390	223.745	112.449
9400	223.973	112.553
9410	224.198	112.661
9420	224.424	112.765
9430	224.648	112.87
9440	224.869	112.973
9450	225.087	113.078
9460	225.304	113.184
9470	225.524	113.291
9480	225.748	113.398
9490	225.972	113.505
9500	226.197	113.612
9510	226.421	113.719
9520	226.642	113.826
9530	226.862	113.934
9540	227.089	114.04
9550	227.318	114.146
9560	227.546	114.252
9570	227.779	114.358
9580	228.015	114.465
9590	228.25	114.575
9600	228.489	114.683
9610	228.722	114.792
9620	228.949	114.904
9630	229.182	115.013
9640	229.418	115.123
9650	229.66	115.235
9660	229.9	115.344
9670	230.14	115.453
9680	230.384	115.561
9690	230.633	115.668
9700	230.878	115.768
9710	231.118	115.875
9720	231.354	115.986
9730	231.605	116.095
9740	231.866	116.204
9750	232.128	116.316
9760	232.391	116.428
9770	232.657	116.543
9780	232.935	116.665
9790	233.217	116.783
9800	233.493	116.903
9810	233.766	117.02
9820	234.027	117.136
9830	234.294	117.256
9840	234.552	117.375
9850	234.806	117.491
9860	235.075	117.599
9870	235.324	117.72
9880	235.578	117.84
9890	235.824	117.962
9900	236.048	118.094
9910	236.279	118.214
9920	236.52	118.345
9930	236.714	118.47
9940	236.913	118.612
9950	237.108	118.75
9960	237.264	118.873
9970	237.433	118.997
9980	237.6	119.104
9990	237.787	119.222
10000	238.206	119.356

## Sheet: Figure 3d
Time (ps)	PCA/AP	WPM Ⅱ
0	1	1
10	0.34169	0.40057
20	0.27387	0.33757
30	0.23792	0.30116
40	0.21526	0.27779
50	0.19905	0.25976
60	0.18641	0.24608
70	0.17655	0.23418
80	0.16785	0.2245
90	0.1609	0.21654
100	0.15475	0.20947
110	0.14951	0.20265
120	0.14481	0.19729
130	0.14002	0.19264
140	0.13663	0.18786
150	0.13294	0.18354
160	0.12954	0.17972
170	0.12687	0.17585
180	0.12402	0.17235
190	0.12138	0.16932
200	0.11931	0.16612
210	0.11695	0.1634
220	0.11489	0.16075
230	0.11303	0.1583
240	0.1111	0.15625
250	0.10921	0.15392
260	0.10782	0.15137
270	0.10615	0.14941
280	0.10464	0.14766
290	0.10317	0.14528
300	0.10173	0.14372
310	0.10045	0.14246
320	0.09913	0.14054
330	0.09757	0.13846
340	0.09674	0.13722
350	0.09531	0.13565
360	0.09405	0.13459
370	0.09316	0.13306
380	0.0921	0.13171
390	0.09117	0.13061
400	0.09016	0.12894
410	0.08912	0.12769
420	0.08832	0.12644
430	0.08731	0.12538
440	0.08658	0.12428
450	0.08586	0.1233
460	0.08503	0.12214
470	0.08439	0.12092
480	0.08339	0.12016
490	0.08288	0.1188
500	0.08231	0.11812
510	0.08163	0.11733
520	0.08084	0.11633
530	0.08018	0.1154
540	0.07969	0.11457
550	0.0791	0.11371
560	0.07856	0.11302
570	0.07764	0.11247
580	0.07695	0.11138
590	0.07651	0.11043
600	0.07582	0.10979
610	0.0751	0.10893
620	0.07463	0.10845
630	0.07418	0.10784
640	0.07359	0.10712
650	0.07314	0.10642
660	0.07245	0.1059
670	0.07201	0.10532
680	0.07153	0.10449
690	0.07125	0.10409
700	0.07059	0.10343
710	0.07002	0.10281
720	0.06981	0.10234
730	0.06942	0.10173
740	0.06879	0.10121
750	0.0684	0.10049
760	0.06778	0.10008
770	0.06765	0.09941
780	0.06725	0.09884
790	0.06665	0.0981
800	0.06653	0.09757
810	0.06611	0.09729
820	0.06549	0.09683
830	0.06536	0.09628
840	0.06487	0.09593
850	0.06454	0.09543
860	0.0642	0.09488
870	0.06382	0.09441
880	0.06341	0.09402
890	0.06309	0.09343
900	0.06254	0.09299
910	0.06217	0.09267
920	0.06189	0.09217
930	0.06175	0.09172
940	0.06127	0.09132
950	0.061	0.09114
960	0.06069	0.09067
970	0.06022	0.09028
980	0.0602	0.08982
990	0.05985	0.08921
1000	0.05953	0.08865
1010	0.05926	0.08846
1020	0.05864	0.08848
1030	0.05853	0.08774
1040	0.05855	0.08741
1050	0.05819	0.08718
1060	0.05782	0.08674
1070	0.0578	0.08652
1080	0.05751	0.08605
1090	0.05717	0.08573
1100	0.05696	0.0852
1110	0.0567	0.08532
1120	0.05638	0.0848
1130	0.05622	0.0847
1140	0.0559	0.08439
1150	0.05558	0.08412
1160	0.0555	0.08384
1170	0.05519	0.0834
1180	0.05478	0.08303
1190	0.05445	0.08275
1200	0.0545	0.08247
1210	0.05423	0.08211
1220	0.05413	0.08179
1230	0.05387	0.08161
1240	0.05369	0.0812
1250	0.0535	0.08105
1260	0.05309	0.08089
1270	0.05301	0.08035
1280	0.05289	0.08021
1290	0.05265	0.08004
1300	0.05254	0.08014
1310	0.05226	0.07948
1320	0.05196	0.07917
1330	0.05201	0.07908
1340	0.05175	0.07885
1350	0.05137	0.0785
1360	0.05123	0.07794
1370	0.05093	0.07788
1380	0.05064	0.07743
1390	0.05046	0.07726
1400	0.05046	0.07709
1410	0.05016	0.07674
1420	0.05009	0.07639
1430	0.04996	0.076
1440	0.04993	0.07601
1450	0.04972	0.07564
1460	0.04942	0.07543
1470	0.04922	0.07509
1480	0.04913	0.07482
1490	0.04888	0.0746
1500	0.0489	0.07421
1510	0.04867	0.07425
1520	0.04833	0.07388
1530	0.04839	0.07376
1540	0.04831	0.07345
1550	0.04807	0.07317
1560	0.04788	0.07307
1570	0.04783	0.07273
1580	0.04757	0.07258
1590	0.04727	0.07246
1600	0.04714	0.07217
1610	0.04701	0.07195
1620	0.0468	0.07142
1630	0.04687	0.07153
1640	0.04661	0.07142
1650	0.04645	0.07104
1660	0.04629	0.07077
1670	0.04613	0.0706
1680	0.04583	0.07042
1690	0.04585	0.07001
1700	0.0458	0.07008
1710	0.04544	0.06971
1720	0.04509	0.06951
1730	0.04519	0.06944
1740	0.04518	0.06904
1750	0.04486	0.06891
1760	0.04486	0.06889
1770	0.04466	0.06858
1780	0.04455	0.06852
1790	0.04437	0.06837
1800	0.04418	0.068
1810	0.04427	0.06777
1820	0.04386	0.06771
1830	0.0438	0.06739
1840	0.04365	0.0675
1850	0.04352	0.06713
1860	0.04333	0.06696
1870	0.04306	0.06666
1880	0.04286	0.06677
1890	0.04296	0.06684
1900	0.04281	0.06628
1910	0.04269	0.06604
1920	0.04253	0.06589
1930	0.04251	0.06569
1940	0.04234	0.06544
1950	0.04217	0.06547
1960	0.04194	0.06508
1970	0.04183	0.06474
1980	0.04182	0.06474
1990	0.04141	0.06466
2000	0.04126	0.06437
2010	0.04113	0.06423
2020	0.041	0.06421
2030	0.04093	0.064
2040	0.04073	0.06373
2050	0.0404	0.06344
2060	0.0404	0.06317
2070	0.04019	0.06311
2080	0.03994	0.06313
2090	0.03978	0.06287
2100	0.03972	0.06268
2110	0.03969	0.06232
2120	0.03944	0.06237
2130	0.03946	0.0622
2140	0.0395	0.06223
2150	0.03951	0.06203
2160	0.03906	0.06189
2170	0.03899	0.06152
2180	0.03884	0.06163
2190	0.03872	0.06135
2200	0.03862	0.06109
2210	0.03872	0.0611
2220	0.03849	0.06088
2230	0.03844	0.06102
2240	0.03827	0.0606
2250	0.03821	0.06035
2260	0.03803	0.0604
2270	0.03798	0.06023
2280	0.03776	0.06011
2290	0.03765	0.06
2300	0.03763	0.06001
2310	0.03734	0.05988
2320	0.0375	0.05968
2330	0.03733	0.05974
2340	0.03716	0.05963
2350	0.03717	0.05949
2360	0.03705	0.05947
2370	0.03712	0.0592
2380	0.03693	0.05912
2390	0.03686	0.05884
2400	0.0367	0.0588
2410	0.03682	0.05859
2420	0.03659	0.05857
2430	0.03669	0.0586
2440	0.0365	0.05843
2450	0.03634	0.05843
2460	0.03636	0.05817
2470	0.03611	0.05794
2480	0.03624	0.05794
2490	0.03594	0.05763
2500	0.03571	0.05747
2510	0.03569	0.05757
2520	0.03579	0.05747
2530	0.0356	0.057
2540	0.03556	0.05733
2550	0.03542	0.05703
2560	0.0354	0.05687
2570	0.03528	0.05703
2580	0.03523	0.0569
2590	0.03495	0.05666
2600	0.03487	0.05654
2610	0.03502	0.05658
2620	0.0349	0.0564
2630	0.03494	0.0562
2640	0.03479	0.05618
2650	0.0346	0.05606
2660	0.03456	0.05618
2670	0.03436	0.05588
2680	0.03438	0.05573
2690	0.03429	0.05568
2700	0.03428	0.05549
2710	0.03415	0.05542
2720	0.03411	0.05553
2730	0.03418	0.05548
2740	0.0341	0.05518
2750	0.03377	0.05511
2760	0.0337	0.055
2770	0.03377	0.05475
2780	0.03368	0.0546
2790	0.03358	0.05448
2800	0.03362	0.05428
2810	0.03354	0.05445
2820	0.03335	0.0543
2830	0.03343	0.05404
2840	0.03324	0.05383
2850	0.03315	0.05391
2860	0.03313	0.05378
2870	0.03295	0.0535
2880	0.03289	0.05351
2890	0.0329	0.05359
2900	0.03289	0.05343
2910	0.03274	0.0534
2920	0.03265	0.05306
2930	0.03269	0.0531
2940	0.03267	0.05315
2950	0.03264	0.05297
2960	0.03249	0.05283
2970	0.03247	0.05286
2980	0.03251	0.05262
2990	0.03238	0.05248
3000	0.03238	0.0526
3010	0.03228	0.0524
3020	0.03229	0.05209
3030	0.03188	0.05197
3040	0.03194	0.05195
3050	0.03199	0.05206
3060	0.0319	0.05187
3070	0.03193	0.05168
3080	0.03171	0.0517
3090	0.03188	0.05153
3100	0.03164	0.05136
3110	0.03161	0.05134
3120	0.03163	0.05106
3130	0.03162	0.05115
3140	0.03146	0.05111
3150	0.03146	0.05096
3160	0.03132	0.05104
3170	0.03127	0.05091
3180	0.03119	0.05073
3190	0.03117	0.05085
3200	0.03121	0.05052
3210	0.03103	0.0506
3220	0.03083	0.05051
3230	0.03097	0.05024
3240	0.03092	0.05029
3250	0.03091	0.05018
3260	0.03069	0.05005
3270	0.03071	0.05002
3280	0.03067	0.05016
3290	0.03063	0.04978
3300	0.03063	0.04978
3310	0.0305	0.0497
3320	0.03053	0.0496
3330	0.03046	0.04967
3340	0.03052	0.04947
3350	0.03044	0.04937
3360	0.03041	0.04924
3370	0.03041	0.04928
3380	0.03026	0.04921
3390	0.03029	0.04903
3400	0.0302	0.04906
3410	0.03023	0.04898
3420	0.03034	0.04874
3430	0.03003	0.04885
3440	0.03009	0.04863
3450	0.03004	0.04885
3460	0.02989	0.04867
3470	0.02996	0.04852
3480	0.02995	0.0484
3490	0.02988	0.0482
3500	0.02988	0.04813
3510	0.02976	0.04821
3520	0.02989	0.04808
3530	0.02965	0.04794
3540	0.02974	0.0477
3550	0.02958	0.04777
3560	0.02954	0.04775
3570	0.02955	0.04769
3580	0.02968	0.04743
3590	0.02953	0.04758
3600	0.02942	0.04731
3610	0.02941	0.04736
3620	0.02949	0.04707
3630	0.02933	0.0472
3640	0.02935	0.04687
3650	0.02949	0.04701
3660	0.02941	0.04671
3670	0.02924	0.04684
3680	0.02927	0.0469
3690	0.0293	0.04674
3700	0.02921	0.04655
3710	0.02915	0.04635
3720	0.02906	0.04633
3730	0.02907	0.04656
3740	0.02903	0.04642
3750	0.02903	0.04643
3760	0.02916	0.04632
3770	0.02903	0.04599
3780	0.02901	0.04611
3790	0.02892	0.04599
3800	0.02875	0.04587
3810	0.02881	0.04583
3820	0.02874	0.04583
3830	0.02887	0.04561
3840	0.02862	0.04583
3850	0.0286	0.04557
3860	0.02877	0.04561
3870	0.02878	0.04564
3880	0.02868	0.04543
3890	0.02849	0.0455
3900	0.02866	0.04534
3910	0.02871	0.04516
3920	0.02856	0.04521
3930	0.02838	0.04513
3940	0.02843	0.04496
3950	0.02835	0.04483
3960	0.02827	0.04494
3970	0.02823	0.04458
3980	0.02818	0.04452
3990	0.02829	0.04461
4000	0.02826	0.0446
4010	0.02806	0.0445
4020	0.02806	0.04441
4030	0.02807	0.04446
4040	0.02802	0.04427
4050	0.02788	0.04393
4060	0.02786	0.04409
4070	0.02796	0.04401
4080	0.02796	0.04373
4090	0.02769	0.04387
4100	0.02784	0.04362
4110	0.02781	0.04368
4120	0.02779	0.04368
4130	0.0279	0.04349
4140	0.02772	0.04358
4150	0.02763	0.04325
4160	0.02765	0.04321
4170	0.02785	0.043
4180	0.02776	0.04308
4190	0.02765	0.04307
4200	0.02752	0.0429
4210	0.02744	0.04275
4220	0.02754	0.04303
4230	0.02758	0.04282
4240	0.02744	0.04267
4250	0.02739	0.04259
4260	0.02732	0.04266
4270	0.02732	0.04266
4280	0.02735	0.04241
4290	0.02721	0.04235
4300	0.0272	0.04241
4310	0.0272	0.0421
4320	0.02729	0.04207
4330	0.02713	0.04188
4340	0.02706	0.04197
4350	0.02714	0.04182
4360	0.0272	0.04165
4370	0.02704	0.04195
4380	0.02709	0.04168
4390	0.02693	0.04163
4400	0.02697	0.04173
4410	0.02699	0.04147
4420	0.02696	0.04139
4430	0.02691	0.0413
4440	0.02672	0.04133
4450	0.02665	0.04117
4460	0.0267	0.04121
4470	0.02675	0.04125
4480	0.02662	0.04123
4490	0.02672	0.04108
4500	0.02661	0.0412
4510	0.02675	0.04098
4520	0.02647	0.04114
4530	0.02654	0.0409
4540	0.02641	0.04091
4550	0.02645	0.04096
4560	0.02652	0.04084
4570	0.02637	0.04081
4580	0.02636	0.04081
4590	0.02623	0.04067
4600	0.02639	0.04066
4610	0.02622	0.04067
4620	0.02619	0.04076
4630	0.02617	0.04059
4640	0.02623	0.04033
4650	0.02605	0.04048
4660	0.02608	0.04039
4670	0.02597	0.04042
4680	0.02588	0.04031
4690	0.02596	0.04041
4700	0.02583	0.04052
4710	0.02589	0.0402
4720	0.02578	0.04028
4730	0.0257	0.04036
4740	0.02578	0.04016
4750	0.02571	0.04
4760	0.02567	0.03994
4770	0.02558	0.03967
4780	0.02547	0.03972
4790	0.02558	0.03976
4800	0.02543	0.03974
4810	0.02551	0.03973
4820	0.0256	0.03958
4830	0.02547	0.03954
4840	0.02541	0.03951
4850	0.02553	0.0394
4860	0.02536	0.03935
4870	0.02525	0.03917
4880	0.02527	0.03913
4890	0.02546	0.03915
4900	0.02534	0.03914
4910	0.02532	0.03906
4920	0.02524	0.03919
4930	0.02533	0.03904
4940	0.0254	0.039
4950	0.02523	0.0391
4960	0.02516	0.03918
4970	0.02508	0.03907
4980	0.02513	0.03901
4990	0.02513	0.03892

## Sheet: Figure 4a
	Puer water flux (Lm-2h-1)	Error bar
Pristine MF	2354.29	150.58
WPM 0 MF	8464.8	348.25
WPM Ⅰ MF	13085.3	508.9
WPM Ⅱ MF	17555.7	500.17

## Sheet: Figure 4b
	Flux (Lm-2h-1)	Error bar	Oil rejection (%)	Error bar
Pristine MF	530	86.68	78.25	0.7
WPM 0 MF	2026.84	100.87	99.1	0.5
WPM Ⅰ MF	4258.35	152.2	99.3	0.3
WPM Ⅱ MF	7247	147.7	99.6	0.5

## Sheet: Figure 4c
Articles	trans-membrane pressure (bar)	Flux (Lm-2h-1)
1	0.5	3139
2	0.1	1053
3	0.15	1343
4	1	2060
5	0.85	2365
6	0.5	1880
7	0.9	2100
8	1	1900
9	0.05	242
10	1	268
11	0.1	171
12	0.9	1000
13	1	1710
14	0.1	1300
15	0.6	1800
16	0.1	721.2
17	1	910.4
18	0.8	572
19	1	2500
20	1	2650
21	1	2200
22	1	2700
23	1	1300
24	0.95	563
25	1	7247
26	0.1	1804
27	0.5	4028

[truncated: 4 more sheets: Figure 4d, Figure 5b, Figure 5c, Figure 5d]
